# Supplementary material for: The Chlorophyll Fluorescence Parameter Fv/Fm Correlates with Loss of Grain Yield after Severe Drought in Three Wheat Genotypes Grown at Two CO2 Concentrations
Source: Plants (Basel). 2023 Jan 18;12(3):436. doi: 10.3390/plants12030436 (PMC9920701; doi:10.3390/plants12030436)
Supplement: Supplementary file 1 [file plants-12-00436-s001.zip]

Archive with 1 entries (1 files):
- plants-2132286-Supplementary Figures.pdf
